# Supplementary material for: Expression of Concern: miR-130b-3p Modulates Epithelial-Mesenchymal Crosstalk in Lung Fibrosis by Targeting IGF-1
Source: PLoS One. 2022 Feb 3;17(2):e0263701. doi: 10.1371/journal.pone.0263701 (PMC8812954; doi:10.1371/journal.pone.0263701)
Supplement: S6 File — Normalized data for Figs 4A and 4C, 5E and 5F. (ZIP) [file pone.0263701.s005.zip]

Archive with 14 entries (13 files):
- S6 File. Raw and normalized data/
- S6 File. Raw and normalized data/Fig 1B data for statistics.xls
- S6 File. Raw and normalized data/Fig 2C data for statistics.xls
- S6 File. Raw and normalized data/Fig 2D data for statistics.xls
- S6 File. Raw and normalized data/Fig 3A data for statistics.xls
- S6 File. Raw and normalized data/Fig 3B data for statistics.xls
- S6 File. Raw and normalized data/Fig 4A Normalized data for statistics.xls
- S6 File. Raw and normalized data/Fig 4C Normalized data for statistics.xls
- S6 File. Raw and normalized data/Fig 4F data for statistics.xls
- S6 File. Raw and normalized data/Fig 5E Normalized data for statistics.xls
- S6 File. Raw and normalized data/Fig 5F Normalized data for statistics.xls
- S6 File. Raw and normalized data/Fig 6D data for statistics.xls
- S6 File. Raw and normalized data/Fig 6F data for statistics.xls
- S6 File. Raw and normalized data/Fig 7C data for statistics.xls
