# Supplementary material for: Expression of Concern: miR-130b-3p Modulates Epithelial-Mesenchymal Crosstalk in Lung Fibrosis by Targeting IGF-1
Source: PLoS One. 2022 Feb 3;17(2):e0263701. doi: 10.1371/journal.pone.0263701 (PMC8812954; doi:10.1371/journal.pone.0263701)
Supplement: S6 File — Normalized data for Figs 4A and 4C, 5E and 5F. (ZIP) [file pone.0263701.s005.zip › S6 File. Raw and normalized data/Fig 1B data for statistics.xls]

## Sheet: Sheet1
	Fold change of miR-130b-3p mRNA expression(2-△CT)
	control(n=3)	IPF(n=4)
	1.831	1
	1.296	0.544
	1.829	1
		0.723
