# Supplementary material for: Expression of Concern: miR-130b-3p Modulates Epithelial-Mesenchymal Crosstalk in Lung Fibrosis by Targeting IGF-1
Source: PLoS One. 2022 Feb 3;17(2):e0263701. doi: 10.1371/journal.pone.0263701 (PMC8812954; doi:10.1371/journal.pone.0263701)
Supplement: S6 File — Normalized data for Figs 4A and 4C, 5E and 5F. (ZIP) [file pone.0263701.s005.zip › S6 File. Raw and normalized data/Fig 2D data for statistics.xls]

## Sheet: Sheet1
	Relative Rluc/Luc ratio
	experiment #1	experiment #2	experiment #3
WT2+NC	0.97	0.95	1.07
WT2+miR130b-3p	0.65	0.65	0.67
Mut2+NC	1.05	0.98	0.97
Mut2+miR130b-3p	0.83	0.85	0.86
