# Supplementary material for: Expression of Concern: miR-130b-3p Modulates Epithelial-Mesenchymal Crosstalk in Lung Fibrosis by Targeting IGF-1
Source: PLoS One. 2022 Feb 3;17(2):e0263701. doi: 10.1371/journal.pone.0263701 (PMC8812954; doi:10.1371/journal.pone.0263701)
Supplement: S6 File — Normalized data for Figs 4A and 4C, 5E and 5F. (ZIP) [file pone.0263701.s005.zip › S6 File. Raw and normalized data/Fig 3A data for statistics.xls]

## Sheet: Sheet1
	IGF-1 in A549 culture media (ng/ml)
	experiment #1	experiment #2	experiment #3
miR130b-3p mimic	0.249	0.253	0.244
miR130b-3p NC	0.311	0.323	0.3
miR130b-3p inhibitor	0.463	0.47	0.45
