# Supplementary material for: Expression of Concern: miR-130b-3p Modulates Epithelial-Mesenchymal Crosstalk in Lung Fibrosis by Targeting IGF-1
Source: PLoS One. 2022 Feb 3;17(2):e0263701. doi: 10.1371/journal.pone.0263701 (PMC8812954; doi:10.1371/journal.pone.0263701)
Supplement: S6 File — Normalized data for Figs 4A and 4C, 5E and 5F. (ZIP) [file pone.0263701.s005.zip › S6 File. Raw and normalized data/Fig 3B data for statistics.xls]

## Sheet: Sheet1
	IGF-1 in ATII culture media (ng/ml)
	experiment #1	experiment #2	experiment #3
miR130b-3p mimic	0.088	0.084	0.083
miR130b-3p NC	0.122	0.133	0.144
miR130b-3p inhibitor	0.23	0.245	0.21
