# Supplementary material for: Expression of Concern: miR-130b-3p Modulates Epithelial-Mesenchymal Crosstalk in Lung Fibrosis by Targeting IGF-1
Source: PLoS One. 2022 Feb 3;17(2):e0263701. doi: 10.1371/journal.pone.0263701 (PMC8812954; doi:10.1371/journal.pone.0263701)
Supplement: S6 File — Normalized data for Figs 4A and 4C, 5E and 5F. (ZIP) [file pone.0263701.s005.zip › S6 File. Raw and normalized data/Fig 4C Normalized data for statistics.xls]

## Sheet: Sheet1
	Fold changes of collagen I protein in MRC5-48h
	experiment #1	experiment #2	experiment #3
IGF-1(0 ng/ml)	1	1	1
IGF-1(50 ng/ml)	2.2	2.45	3.47
IGF-1(100 ng/ml)	3	2.9	4.46
	Fold changes of collagen I protein in MRC5-72h
	experiment #1	experiment #2	experiment #3
IGF-1(0 ng/ml)	1	1	1
IGF-1(50 ng/ml)	2.45	2.11	1.89
IGF-1(100 ng/ml)	2.24	2.76	3.07
