# Supplementary material for: Expression of Concern: miR-130b-3p Modulates Epithelial-Mesenchymal Crosstalk in Lung Fibrosis by Targeting IGF-1
Source: PLoS One. 2022 Feb 3;17(2):e0263701. doi: 10.1371/journal.pone.0263701 (PMC8812954; doi:10.1371/journal.pone.0263701)
Supplement: S6 File — Normalized data for Figs 4A and 4C, 5E and 5F. (ZIP) [file pone.0263701.s005.zip › S6 File. Raw and normalized data/Fig 5F Normalized data for statistics.xls]

## Sheet: Sheet1
	（ATII-MRC5）Fold changes of collagen I protein in MRC5
	experiment #1	experiment #2	experiment #3
miR130b-3p mimic	1	1	1
miR130b-3p NC	1.5	1.31	1.3
miR130b-3p inhibitor	1.9	1.81	1.7
