# Supplementary material for: Expression of Concern: miR-130b-3p Modulates Epithelial-Mesenchymal Crosstalk in Lung Fibrosis by Targeting IGF-1
Source: PLoS One. 2022 Feb 3;17(2):e0263701. doi: 10.1371/journal.pone.0263701 (PMC8812954; doi:10.1371/journal.pone.0263701)
Supplement: S6 File — Normalized data for Figs 4A and 4C, 5E and 5F. (ZIP) [file pone.0263701.s005.zip › S6 File. Raw and normalized data/Fig 6D data for statistics.xls]

## Sheet: Sheet1
	（A549-MRC5）MRC5 BrdU positive rate(%)
	experiment #1	experiment #2	experiment #3
miR130b-3p mimic	15.38	15	16
miR130b-3p NC	26	26.14	25.71
miR130b-3p inhibitor	37.84	34.29	51.11
