# Supplementary material for: Expression of Concern: miR-130b-3p Modulates Epithelial-Mesenchymal Crosstalk in Lung Fibrosis by Targeting IGF-1
Source: PLoS One. 2022 Feb 3;17(2):e0263701. doi: 10.1371/journal.pone.0263701 (PMC8812954; doi:10.1371/journal.pone.0263701)
Supplement: S6 File — Normalized data for Figs 4A and 4C, 5E and 5F. (ZIP) [file pone.0263701.s005.zip › S6 File. Raw and normalized data/Fig 7C data for statistics.xls]

## Sheet: Sheet1
	(A549-MRC5)MRC5 BrdU positive rate(%)
	experiment #1	experiment #2	experiment #3
miR130b-3p inhibitor(+) human IGF-1 antibody(-)	11.3	15	12.8
miR130b-3p inhibitor(+) human IGF-1 antibody(+)	5.34	6.21	7.5
	(ATII-MRC5)MRC5 BrdU positive rate(%)
	experiment #1	experiment #2	experiment #3
miR130b-3p inhibitor(+) human IGF-1 antibody(-)	10.53	9.1	12.5
miR130b-3p inhibitor(+) human IGF-1 antibody(+)	7.14	4.88	6.49
